# Supplementary material for: Epigenetic Modulation and Neuroprotective Effects of Neurofabine-C in a Transgenic Model of Alzheimer’s Disease
Source: Genes (Basel). 2025 Oct 15;16(10):1214. doi: 10.3390/genes16101214 (PMC12562421; doi:10.3390/genes16101214)
Supplement: Supplementary file 1 [file genes-16-01214-s001.zip]

Archive with 1 entries (1 files):
- genes-3861314-supplementary.pdf
